# Supplementary material for: New species and material of Hagloidea (Insecta, Ensifera) from the Yanliao biota of China
Source: Zookeys. 2021 Apr 22;1033:183–90. doi: 10.3897/zookeys.1033.63571 (PMC8084857; doi:10.3897/zookeys.1033.63571)
Supplement: XML Treatment for Archaboilus [file zookeys.1033.63571-treatment1.xml]

<!DOCTYPE tp:taxon-treatment
  PUBLIC "-//TaxonX//DTD Taxonomic Treatment Publishing DTD v0 20100105//EN" "tax-treatment-NSO.dtd">
<tp:taxon-treatment xmlns:tp="http://www.plazi.org/taxpub"><tp:treatment-meta><kwd-group><label>Taxon classification</label><kwd><named-content xmlns:xlink="http://www.w3.org/1999/xlink" content-type="kingdom">Animalia</named-content></kwd><kwd><named-content xmlns:xlink="http://www.w3.org/1999/xlink" content-type="order">Orthoptera</named-content></kwd><kwd><named-content xmlns:xlink="http://www.w3.org/1999/xlink" content-type="family">Hagloidea</named-content></kwd></kwd-group><mixed-citation publication-type="journal"><person-group><name><surname>Gu</surname><given-names>Jun-Jie</given-names></name><name><surname>Yang</surname><given-names>Xin</given-names></name><name><surname>Huang</surname><given-names>Rong</given-names></name><name><surname>Yang</surname><given-names>Guijun</given-names></name><name><surname>Yue</surname><given-names>Yanli</given-names></name><name><surname>Ren</surname><given-names>Dong</given-names></name></person-group><article-title>New species and material of <tp:taxon-name><tp:taxon-name-part taxon-name-part-type="superfamily">Hagloidea</tp:taxon-name-part></tp:taxon-name> (<tp:taxon-name><tp:taxon-name-part taxon-name-part-type="class">Insecta</tp:taxon-name-part></tp:taxon-name>, <tp:taxon-name><tp:taxon-name-part taxon-name-part-type="suborder">Ensifera</tp:taxon-name-part></tp:taxon-name>) from the Yanliao biota of China</article-title><source>Zookeys</source><day>22</day><month>4</month><year>2021</year><volume>1033</volume><fpage>183</fpage><lpage>190</lpage><pub-id pub-id-type="doi">10.3897/zookeys.1033.63571</pub-id></mixed-citation></tp:treatment-meta><tp:nomenclature><tp:taxon-name><object-id xmlns:xlink="http://www.w3.org/1999/xlink" content-type="arpha" xlink:type="simple">1AFF6052-41CA-5E84-BCB1-38564F1E94CD</object-id>
                <tp:taxon-name-part taxon-name-part-type="genus" reg="Archaboilus">Archaboilus</tp:taxon-name-part>
              </tp:taxon-name><tp:taxon-authority>Martynov, 1937</tp:taxon-authority></tp:nomenclature><tp:treatment-sec sec-type="Composition" id="SECID0EIAAE"><title>Composition.</title><p><italic><tp:taxon-name><tp:taxon-name-part taxon-name-part-type="genus" reg="Archaboilus">A.</tp:taxon-name-part> <tp:taxon-name-part taxon-name-part-type="species" reg="kisylkiensis">kisylkiensis</tp:taxon-name-part></tp:taxon-name></italic> Martynov, 1937, <italic><tp:taxon-name><tp:taxon-name-part taxon-name-part-type="genus" reg="Archaboilus">A.</tp:taxon-name-part> <tp:taxon-name-part taxon-name-part-type="species" reg="martynovi">martynovi</tp:taxon-name-part></tp:taxon-name></italic> Gorochov, 1988, <italic><tp:taxon-name><tp:taxon-name-part taxon-name-part-type="genus" reg="Archaboilus">A.</tp:taxon-name-part> <tp:taxon-name-part taxon-name-part-type="species" reg="musicus">musicus</tp:taxon-name-part></tp:taxon-name></italic> Gu, Engel &amp; Ren, 2012, <italic><tp:taxon-name><tp:taxon-name-part taxon-name-part-type="genus" reg="Archaboilus">A.</tp:taxon-name-part> <tp:taxon-name-part taxon-name-part-type="species" reg="shurabicus">shurabicus</tp:taxon-name-part></tp:taxon-name></italic> Martynov, 1937, <italic><tp:taxon-name><tp:taxon-name-part taxon-name-part-type="genus" reg="Archaboilus">A.</tp:taxon-name-part> <tp:taxon-name-part taxon-name-part-type="species" reg="similis">similis</tp:taxon-name-part></tp:taxon-name></italic> Zherikhin, 1985, <italic><tp:taxon-name><tp:taxon-name-part taxon-name-part-type="genus" reg="Archaboilus">Archaboilus</tp:taxon-name-part> <tp:taxon-name-part taxon-name-part-type="species" reg="polyneurus">polyneurus</tp:taxon-name-part></tp:taxon-name></italic> sp. nov.</p></tp:treatment-sec></tp:taxon-treatment>
