# Supplementary material for: New species and material of Hagloidea (Insecta, Ensifera) from the Yanliao biota of China
Source: Zookeys. 2021 Apr 22;1033:183–90. doi: 10.3897/zookeys.1033.63571 (PMC8084857; doi:10.3897/zookeys.1033.63571)
Supplement: XML Treatment for Archaboilus polyneurus [file zookeys.1033.63571-treatment2.xml]

<!DOCTYPE tp:taxon-treatment
  PUBLIC "-//TaxonX//DTD Taxonomic Treatment Publishing DTD v0 20100105//EN" "tax-treatment-NSO.dtd">
<tp:taxon-treatment xmlns:tp="http://www.plazi.org/taxpub"><tp:treatment-meta><kwd-group><label>Taxon classification</label><kwd><named-content xmlns:xlink="http://www.w3.org/1999/xlink" content-type="kingdom">Animalia</named-content></kwd><kwd><named-content xmlns:xlink="http://www.w3.org/1999/xlink" content-type="order">Orthoptera</named-content></kwd><kwd><named-content xmlns:xlink="http://www.w3.org/1999/xlink" content-type="family">Hagloidea</named-content></kwd></kwd-group><mixed-citation publication-type="journal"><person-group><name><surname>Gu</surname><given-names>Jun-Jie</given-names></name><name><surname>Yang</surname><given-names>Xin</given-names></name><name><surname>Huang</surname><given-names>Rong</given-names></name><name><surname>Yang</surname><given-names>Guijun</given-names></name><name><surname>Yue</surname><given-names>Yanli</given-names></name><name><surname>Ren</surname><given-names>Dong</given-names></name></person-group><article-title>New species and material of <tp:taxon-name><tp:taxon-name-part taxon-name-part-type="superfamily">Hagloidea</tp:taxon-name-part></tp:taxon-name> (<tp:taxon-name><tp:taxon-name-part taxon-name-part-type="class">Insecta</tp:taxon-name-part></tp:taxon-name>, <tp:taxon-name><tp:taxon-name-part taxon-name-part-type="suborder">Ensifera</tp:taxon-name-part></tp:taxon-name>) from the Yanliao biota of China</article-title><source>Zookeys</source><day>22</day><month>4</month><year>2021</year><volume>1033</volume><fpage>183</fpage><lpage>190</lpage><pub-id pub-id-type="doi">10.3897/zookeys.1033.63571</pub-id></mixed-citation></tp:treatment-meta><tp:nomenclature><tp:taxon-name><object-id xmlns:xlink="http://www.w3.org/1999/xlink" content-type="arpha" xlink:type="simple">E46DBE62-894F-5ED9-90E8-2C4060CD0A36</object-id>
                <tp:taxon-name-part taxon-name-part-type="genus" reg="Archaboilus">Archaboilus</tp:taxon-name-part>
                <tp:taxon-name-part taxon-name-part-type="species" reg="polyneurus">polyneurus</tp:taxon-name-part>
                <object-id xmlns:xlink="http://www.w3.org/1999/xlink" content-type="zoobank" xlink:type="simple">http://zoobank.org/59886EC8-2ABE-4064-868D-8A0867FE5F34</object-id>
              </tp:taxon-name><tp:taxon-authority>sp. nov. Gu, Yue &amp; Ren</tp:taxon-authority><xref ref-type="fig" rid="F1">Fig. 1</xref></tp:nomenclature><tp:treatment-sec sec-type="diagnosis" id="SECID0E3DAE"><title>Diagnosis.</title><p><abbrev xmlns:xlink="http://www.w3.org/1999/xlink" xlink:title="anterior subcosta" id="ABBRID0ECEAE" xlink:type="simple">ScA</abbrev> reaches anterior wing margin at level of divergence of M+ <abbrev xmlns:xlink="http://www.w3.org/1999/xlink" xlink:title="anterior cubitus" id="ABBRID0EGEAE" xlink:type="simple">CuA</abbrev>, <abbrev xmlns:xlink="http://www.w3.org/1999/xlink" xlink:title="posterior radius" id="ABBRID0EKEAE" xlink:type="simple">RP</abbrev> branched distally, lengths of free <abbrev xmlns:xlink="http://www.w3.org/1999/xlink" xlink:title="anterior cubitus" id="ABBRID0EOEAE" xlink:type="simple">CuA</abbrev> and free M equal, <abbrev xmlns:xlink="http://www.w3.org/1999/xlink" xlink:title="anterior cubitus" id="ABBRID0ESEAE" xlink:type="simple">CuA</abbrev> + <abbrev xmlns:xlink="http://www.w3.org/1999/xlink" xlink:title="anterior branch of first posterior cubitus" id="ABBRID0EWEAE" xlink:type="simple">CuPaα</abbrev> with numerous branches.</p></tp:treatment-sec><tp:treatment-sec sec-type="material" id="SECID0E1EAE"><title>Material examined.</title><p><bold><italic>Holotype</italic></bold>, <abbrev xmlns:xlink="http://www.w3.org/1999/xlink" content-type="institution" xlink:title="Key Lab of Insect Evolution and Environmental Changes, Capital Normal University" id="ABBRID0EFFAE" xlink:type="simple">CNU</abbrev>-ORT-NN2009018PC. <bold><italic>Paratype</italic></bold>, <abbrev xmlns:xlink="http://www.w3.org/1999/xlink" content-type="institution" xlink:title="Key Lab of Insect Evolution and Environmental Changes, Capital Normal University" id="ABBRID0ENFAE" xlink:type="simple">CNU</abbrev>-ORT-NN2009011.</p></tp:treatment-sec><tp:treatment-sec sec-type="Locality and age" id="SECID0ESFAE"><title>Locality and age.</title><p>Daohugou Village, Shantou Township, Ningcheng County, Inner Mongolia, China; Jiulongshan Formation, Bathonian–Callovian boundary interval (<xref ref-type="bibr" rid="B21">Ren et al. 2019</xref>), Middle Jurassic.</p></tp:treatment-sec><tp:treatment-sec sec-type="description" id="SECID0E3FAE"><title>Description.</title><p>Forewing oval, estimated length ca 33 mm. <abbrev xmlns:xlink="http://www.w3.org/1999/xlink" xlink:title="anterior subcosta" id="ABBRID0ECGAE" xlink:type="simple">ScA</abbrev> crossing area between <abbrev xmlns:xlink="http://www.w3.org/1999/xlink" xlink:title="posterior subcosta" id="ABBRID0EGGAE" xlink:type="simple">ScP</abbrev> and anterior wing margin, reaching margin at level of divergence of M+ <abbrev xmlns:xlink="http://www.w3.org/1999/xlink" xlink:title="anterior cubitus" id="ABBRID0EKGAE" xlink:type="simple">CuA</abbrev>; basal part of <abbrev xmlns:xlink="http://www.w3.org/1999/xlink" xlink:title="posterior subcosta" id="ABBRID0EOGAE" xlink:type="simple">ScP</abbrev> slightly anteriorly curved, <abbrev xmlns:xlink="http://www.w3.org/1999/xlink" xlink:title="posterior subcosta" id="ABBRID0ESGAE" xlink:type="simple">ScP</abbrev> reaching anterior margin at 3/4 to wing base with numerous oblique branches uniformly distributed; branches of <abbrev xmlns:xlink="http://www.w3.org/1999/xlink" xlink:title="posterior subcosta" id="ABBRID0EWGAE" xlink:type="simple">ScP</abbrev> with secondary vein between them, formed by two rows of cells; most cross-veins between <abbrev xmlns:xlink="http://www.w3.org/1999/xlink" xlink:title="posterior subcosta" id="ABBRID0E1GAE" xlink:type="simple">ScP</abbrev> and R straight; stem R slightly undulate; <abbrev xmlns:xlink="http://www.w3.org/1999/xlink" xlink:title="anterior radius" id="ABBRID0E5GAE" xlink:type="simple">RA</abbrev> basally branched, pectinate with 4–7 terminal branches; base of <abbrev xmlns:xlink="http://www.w3.org/1999/xlink" xlink:title="posterior radius" id="ABBRID0ECHAE" xlink:type="simple">RP</abbrev> curved towards to posterior margin, <abbrev xmlns:xlink="http://www.w3.org/1999/xlink" xlink:title="posterior radius" id="ABBRID0EGHAE" xlink:type="simple">RP</abbrev> very distally branched with less branches than <abbrev xmlns:xlink="http://www.w3.org/1999/xlink" xlink:title="anterior radius" id="ABBRID0EKHAE" xlink:type="simple">RA</abbrev>; area between <abbrev xmlns:xlink="http://www.w3.org/1999/xlink" xlink:title="anterior radius" id="ABBRID0EOHAE" xlink:type="simple">RA</abbrev> and <abbrev xmlns:xlink="http://www.w3.org/1999/xlink" xlink:title="posterior radius" id="ABBRID0ESHAE" xlink:type="simple">RP</abbrev> with series of regular arranged cross-veins; area between R and M expanding when R dichotomous, with series of long cross-veins, cross-veins of expanded area curved; presence of a transverse veinlet connecting <abbrev xmlns:xlink="http://www.w3.org/1999/xlink" xlink:title="anterior media" id="ABBRID0EWHAE" xlink:type="simple">MA</abbrev> and base of <abbrev xmlns:xlink="http://www.w3.org/1999/xlink" xlink:title="posterior radius" id="ABBRID0E1HAE" xlink:type="simple">RP</abbrev> (asterisk on Fig. <xref ref-type="fig" rid="F1">1B, D, F</xref>); M separated from M + <abbrev xmlns:xlink="http://www.w3.org/1999/xlink" xlink:title="anterior cubitus" id="ABBRID0ECIAE" xlink:type="simple">CuA</abbrev> distant to origin of <abbrev xmlns:xlink="http://www.w3.org/1999/xlink" xlink:title="posterior radius" id="ABBRID0EGIAE" xlink:type="simple">RP</abbrev>; <abbrev xmlns:xlink="http://www.w3.org/1999/xlink" xlink:title="anterior media" id="ABBRID0EKIAE" xlink:type="simple">MA</abbrev> probably undulate; <abbrev xmlns:xlink="http://www.w3.org/1999/xlink" xlink:title="posterior media" id="ABBRID0EOIAE" xlink:type="simple">MP</abbrev> strongly curved basally (not preserved in holotype); lengths of free <abbrev xmlns:xlink="http://www.w3.org/1999/xlink" xlink:title="anterior cubitus" id="ABBRID0ESIAE" xlink:type="simple">CuA</abbrev> and free M equal; <abbrev xmlns:xlink="http://www.w3.org/1999/xlink" xlink:title="anterior cubitus" id="ABBRID0EWIAE" xlink:type="simple">CuA</abbrev> + <abbrev xmlns:xlink="http://www.w3.org/1999/xlink" xlink:title="anterior branch of first posterior cubitus" id="ABBRID0E1IAE" xlink:type="simple">CuPaα</abbrev> with numerous branches; <abbrev xmlns:xlink="http://www.w3.org/1999/xlink" xlink:title="posterior branch of first posterior cubitus" id="ABBRID0E5IAE" xlink:type="simple">CuPaβ</abbrev> oblique; “handle” straight; <abbrev xmlns:xlink="http://www.w3.org/1999/xlink" xlink:title="second posterior cubitus" id="ABBRID0ECJAE" xlink:type="simple">CuPb</abbrev> strongly oblique, basal part and middle part (where bearing teeth) forms obtuse angle.</p><fig id="F1" position="float" orientation="portrait"><object-id xmlns:xlink="http://www.w3.org/1999/xlink" content-type="doi" xlink:type="simple">10.3897/zookeys.1033.63571.figure1</object-id><object-id xmlns:xlink="http://www.w3.org/1999/xlink" content-type="arpha" xlink:type="simple">272618BE-306A-5F46-8072-197AE15A28D5</object-id><label>Figure 1.</label><caption><p>Photos and drawings of <italic><tp:taxon-name><tp:taxon-name-part taxon-name-part-type="genus" reg="Archaboilus">Archaboilus</tp:taxon-name-part> <tp:taxon-name-part taxon-name-part-type="species" reg="polyneurus">polyneurus</tp:taxon-name-part></tp:taxon-name></italic> sp. nov. Gu, Yue &amp; Ren, asterisk indicates the transverse veinlet connecting <abbrev xmlns:xlink="http://www.w3.org/1999/xlink" xlink:title="anterior media" id="ABBRID0EZJAE" xlink:type="simple">MA</abbrev> and base of <abbrev xmlns:xlink="http://www.w3.org/1999/xlink" xlink:title="posterior radius" id="ABBRID0E4JAE" xlink:type="simple">RP</abbrev>. <bold>A–D</bold> right and left forewing of the holotype, <abbrev xmlns:xlink="http://www.w3.org/1999/xlink" content-type="institution" xlink:title="Key Lab of Insect Evolution and Environmental Changes, Capital Normal University" id="ABBRID0EDKAE" xlink:type="simple">CNU</abbrev>-ORT-NN2009018C <bold>E, F</bold><abbrev xmlns:xlink="http://www.w3.org/1999/xlink" content-type="institution" xlink:title="Key Lab of Insect Evolution and Environmental Changes, Capital Normal University" id="ABBRID0EKKAE" xlink:type="simple">CNU</abbrev>-ORT-NN2009011. Scale bar: 5 mm.</p></caption><graphic xmlns:xlink="http://www.w3.org/1999/xlink" xlink:href="zookeys-1033-183-g001.jpg" position="float" orientation="portrait" xlink:type="simple" id="oo_534863.jpg"><uri content-type="original_file" xlink:type="simple">https://binary.pensoft.net/fig/534863</uri></graphic></fig></tp:treatment-sec><tp:treatment-sec sec-type="etymology" id="SECID0EUKAE"><title>Etymology.</title><p>From the Latin “<italic>polyneurus</italic>”, referring to its numerous branches of <abbrev xmlns:xlink="http://www.w3.org/1999/xlink" xlink:title="anterior cubitus" id="ABBRID0EELAE" xlink:type="simple">CuA</abbrev> + <abbrev xmlns:xlink="http://www.w3.org/1999/xlink" xlink:title="anterior branch of first posterior cubitus" id="ABBRID0EILAE" xlink:type="simple">CuPaα</abbrev>.</p></tp:treatment-sec><tp:treatment-sec sec-type="discussion" id="SECID0EMLAE"><title>Discussion.</title><p>Although the preservation and deformation of the specimens makes it difficult to identify the complete structure of <abbrev xmlns:xlink="http://www.w3.org/1999/xlink" xlink:title="anterior subcosta" id="ABBRID0ESLAE" xlink:type="simple">ScA</abbrev>, this new species can be assigned to <italic><tp:taxon-name><tp:taxon-name-part taxon-name-part-type="genus" reg="Archaboilus">Archaboilus</tp:taxon-name-part></tp:taxon-name></italic> Martynov, 1937 by a combination of its <abbrev xmlns:xlink="http://www.w3.org/1999/xlink" xlink:title="anterior subcosta" id="ABBRID0E4LAE" xlink:type="simple">ScA</abbrev> crossing the area between <abbrev xmlns:xlink="http://www.w3.org/1999/xlink" xlink:title="posterior subcosta" id="ABBRID0EBMAE" xlink:type="simple">ScP</abbrev> and the anterior wing margin, the base of <abbrev xmlns:xlink="http://www.w3.org/1999/xlink" xlink:title="posterior media" id="ABBRID0EFMAE" xlink:type="simple">MP</abbrev> strongly curved, and the presence of a transverse veinlet connecting <abbrev xmlns:xlink="http://www.w3.org/1999/xlink" xlink:title="anterior media" id="ABBRID0EJMAE" xlink:type="simple">MA</abbrev> and the base of <abbrev xmlns:xlink="http://www.w3.org/1999/xlink" xlink:title="posterior radius" id="ABBRID0ENMAE" xlink:type="simple">RP</abbrev>. Besides these diagnostic characters of the genus, <italic><tp:taxon-name><tp:taxon-name-part taxon-name-part-type="genus" reg="Archaboilus">A.</tp:taxon-name-part> <tp:taxon-name-part taxon-name-part-type="species" reg="polyneurus">polyneurus</tp:taxon-name-part></tp:taxon-name></italic> sp. nov. shares with <italic><tp:taxon-name><tp:taxon-name-part taxon-name-part-type="genus" reg="Archaboilus">A.</tp:taxon-name-part> <tp:taxon-name-part taxon-name-part-type="species" reg="musicus">musicus</tp:taxon-name-part></tp:taxon-name></italic> from the same locality a slightly sigmoidal <abbrev xmlns:xlink="http://www.w3.org/1999/xlink" xlink:title="posterior subcosta" id="ABBRID0EHNAE" xlink:type="simple">ScP</abbrev>, but it differs from it by its much more distally branched <abbrev xmlns:xlink="http://www.w3.org/1999/xlink" xlink:title="posterior radius" id="ABBRID0ELNAE" xlink:type="simple">RP</abbrev> and distinctly smaller forewing. Although the holotype and single known specimen of <italic><tp:taxon-name><tp:taxon-name-part taxon-name-part-type="genus" reg="Archaboilus">A.</tp:taxon-name-part> <tp:taxon-name-part taxon-name-part-type="species" reg="kisylkiensis">kisylkiensis</tp:taxon-name-part></tp:taxon-name></italic> Martynov, 1937 is only the basal half of a forewing, its free <abbrev xmlns:xlink="http://www.w3.org/1999/xlink" xlink:title="anterior cubitus" id="ABBRID0E1NAE" xlink:type="simple">CuA</abbrev> is much longer than its free M, not as in the new species. <italic><tp:taxon-name><tp:taxon-name-part taxon-name-part-type="genus" reg="Archaboilus">A.</tp:taxon-name-part> <tp:taxon-name-part taxon-name-part-type="species" reg="polyneurus">polyneurus</tp:taxon-name-part></tp:taxon-name></italic> sp. nov. differs from all other <italic><tp:taxon-name><tp:taxon-name-part taxon-name-part-type="genus" reg="Archaboilus">Archaboilus</tp:taxon-name-part></tp:taxon-name></italic> species by its shorter <abbrev xmlns:xlink="http://www.w3.org/1999/xlink" xlink:title="anterior subcosta" id="ABBRID0EQOAE" xlink:type="simple">ScA</abbrev>, very distally branches of <abbrev xmlns:xlink="http://www.w3.org/1999/xlink" xlink:title="posterior radius" id="ABBRID0EUOAE" xlink:type="simple">RP</abbrev>, and numerous branches of <abbrev xmlns:xlink="http://www.w3.org/1999/xlink" xlink:title="anterior cubitus" id="ABBRID0EYOAE" xlink:type="simple">CuA</abbrev> + <abbrev xmlns:xlink="http://www.w3.org/1999/xlink" xlink:title="anterior branch of first posterior cubitus" id="ABBRID0E3OAE" xlink:type="simple">CuPaα</abbrev>. Although the terminals numbers of <abbrev xmlns:xlink="http://www.w3.org/1999/xlink" xlink:title="anterior radius" id="ABBRID0EAPAE" xlink:type="simple">RA</abbrev> and <abbrev xmlns:xlink="http://www.w3.org/1999/xlink" xlink:title="anterior cubitus" id="ABBRID0EEPAE" xlink:type="simple">CuA</abbrev> + <abbrev xmlns:xlink="http://www.w3.org/1999/xlink" xlink:title="anterior branch of first posterior cubitus" id="ABBRID0EIPAE" xlink:type="simple">CuPaα</abbrev> are different between the holotype and paratype, this kind of difference has been shown to be intra-specific variation in orthopterans and their relatives (<xref ref-type="bibr" rid="B2">Béthoux 2008</xref>; <xref ref-type="bibr" rid="B10">Gu et al. 2010</xref>, <xref ref-type="bibr" rid="B11">2011</xref>).</p></tp:treatment-sec><ref-list><ref id="B21"><mixed-citation xmlns:xlink="http://www.w3.org/1999/xlink" xlink:type="simple"><person-group><name name-style="western"><surname>Ren</surname><given-names>D</given-names></name><name name-style="western"><surname>Shih</surname><given-names>CK</given-names></name><name name-style="western"><surname>Gao</surname><given-names>TP</given-names></name><name name-style="western"><surname>Wang</surname><given-names>YJ</given-names></name><name name-style="western"><surname>Yao</surname><given-names>YZ</given-names></name></person-group> (<year>2019</year>) <source>Rhythms of Insect Evolution-Evidence from the Jurassic and Cretaceous in Northern China.</source><publisher-name>Wiley Blackwell</publisher-name>, <publisher-loc>New Jersey</publisher-loc>, <size units="page">710 pp</size>. <ext-link xlink:type="simple" ext-link-type="doi" xlink:href="10.1002/9781119427957">https://doi.org/10.1002/9781119427957</ext-link></mixed-citation></ref><ref id="B2"><mixed-citation xmlns:xlink="http://www.w3.org/1999/xlink" xlink:type="simple"><person-group><name name-style="western"><surname>Béthoux</surname><given-names>O</given-names></name></person-group> (<year>2008</year>) <article-title>Revision and phylogenetic affinities of the lobeattid species <italic>bronsoni</italic> Dana, 1864 and <italic>silvatica</italic> Laurentiaux &amp; Laurentiaux-Vieira, 1980 (Pennsylvanian; <tp:taxon-name><tp:taxon-name-part taxon-name-part-type="superorder">Archaeorthoptera</tp:taxon-name-part></tp:taxon-name>).</article-title><source>Arthropod Systematics &amp; Phylogeny</source><volume>66</volume>: <fpage>145</fpage>–<lpage>163</lpage>. <ext-link xlink:type="simple" ext-link-type="doi" xlink:href="10.1016/j.neuron.2011.08.018">https://doi.org/10.1016/j.neuron.2011.08.018</ext-link></mixed-citation></ref><ref id="B10"><mixed-citation xmlns:xlink="http://www.w3.org/1999/xlink" xlink:type="simple"><person-group><name name-style="western"><surname>Gu</surname><given-names>JJ</given-names></name><name name-style="western"><surname>Qiao</surname><given-names>GX</given-names></name><name name-style="western"><surname>Ren</surname><given-names>D</given-names></name></person-group> (<year>2010</year>) <article-title>Revision and new taxa of fossil <tp:taxon-name><tp:taxon-name-part taxon-name-part-type="family">Prophalangopsidae</tp:taxon-name-part></tp:taxon-name> (<tp:taxon-name><tp:taxon-name-part taxon-name-part-type="order">Orthoptera</tp:taxon-name-part></tp:taxon-name>: <tp:taxon-name><tp:taxon-name-part taxon-name-part-type="suborder">Ensifera</tp:taxon-name-part></tp:taxon-name>).</article-title><source>Journal of <tp:taxon-name><tp:taxon-name-part taxon-name-part-type="order">Orthoptera</tp:taxon-name-part></tp:taxon-name> Research</source><volume>19</volume>(<issue>1</issue>): <fpage>41</fpage>–<lpage>56</lpage>. <ext-link xlink:type="simple" ext-link-type="doi" xlink:href="10.1665/034.019.0110">https://doi.org/10.1665/034.019.0110</ext-link></mixed-citation></ref><ref id="B11"><mixed-citation xmlns:xlink="http://www.w3.org/1999/xlink" xlink:type="simple"><person-group><name name-style="western"><surname>Gu</surname><given-names>JJ</given-names></name><name name-style="western"><surname>Béthoux</surname><given-names>O</given-names></name><name name-style="western"><surname>Ren</surname><given-names>D</given-names></name></person-group> (<year>2011</year>) <article-title><italic><tp:taxon-name><tp:taxon-name-part taxon-name-part-type="genus">Longzhua</tp:taxon-name-part> <tp:taxon-name-part taxon-name-part-type="species">loculata</tp:taxon-name-part></tp:taxon-name></italic> n. gen. n. sp., one of the most completely documented pennsylvanian <tp:taxon-name><tp:taxon-name-part taxon-name-part-type="superorder">Archaeorthoptera</tp:taxon-name-part></tp:taxon-name> (<tp:taxon-name><tp:taxon-name-part taxon-name-part-type="class">Insecta</tp:taxon-name-part></tp:taxon-name>; Ningxia, China).</article-title><source>Journal of Paleontology</source><volume>85</volume>(<issue>2</issue>): <fpage>303</fpage>–<lpage>314</lpage>. <ext-link xlink:type="simple" ext-link-type="doi" xlink:href="10.1666/10-085.1">https://doi.org/10.1666/10-085.1</ext-link></mixed-citation></ref></ref-list></tp:taxon-treatment>
