# Supplementary material for: New species and material of Hagloidea (Insecta, Ensifera) from the Yanliao biota of China
Source: Zookeys. 2021 Apr 22;1033:183–90. doi: 10.3897/zookeys.1033.63571 (PMC8084857; doi:10.3897/zookeys.1033.63571)
Supplement: XML Treatment for Liassophyllum caii [file zookeys.1033.63571-treatment3.xml]

<!DOCTYPE tp:taxon-treatment
  PUBLIC "-//TaxonX//DTD Taxonomic Treatment Publishing DTD v0 20100105//EN" "tax-treatment-NSO.dtd">
<tp:taxon-treatment xmlns:tp="http://www.plazi.org/taxpub"><tp:treatment-meta><kwd-group><label>Taxon classification</label><kwd><named-content xmlns:xlink="http://www.w3.org/1999/xlink" content-type="kingdom">Animalia</named-content></kwd><kwd><named-content xmlns:xlink="http://www.w3.org/1999/xlink" content-type="order">Orthoptera</named-content></kwd><kwd><named-content xmlns:xlink="http://www.w3.org/1999/xlink" content-type="family">Hagloidea</named-content></kwd></kwd-group><mixed-citation publication-type="journal"><person-group><name><surname>Gu</surname><given-names>Jun-Jie</given-names></name><name><surname>Yang</surname><given-names>Xin</given-names></name><name><surname>Huang</surname><given-names>Rong</given-names></name><name><surname>Yang</surname><given-names>Guijun</given-names></name><name><surname>Yue</surname><given-names>Yanli</given-names></name><name><surname>Ren</surname><given-names>Dong</given-names></name></person-group><article-title>New species and material of <tp:taxon-name><tp:taxon-name-part taxon-name-part-type="superfamily">Hagloidea</tp:taxon-name-part></tp:taxon-name> (<tp:taxon-name><tp:taxon-name-part taxon-name-part-type="class">Insecta</tp:taxon-name-part></tp:taxon-name>, <tp:taxon-name><tp:taxon-name-part taxon-name-part-type="suborder">Ensifera</tp:taxon-name-part></tp:taxon-name>) from the Yanliao biota of China</article-title><source>Zookeys</source><day>22</day><month>4</month><year>2021</year><volume>1033</volume><fpage>183</fpage><lpage>190</lpage><pub-id pub-id-type="doi">10.3897/zookeys.1033.63571</pub-id></mixed-citation></tp:treatment-meta><tp:nomenclature><tp:taxon-name><object-id xmlns:xlink="http://www.w3.org/1999/xlink" content-type="arpha" xlink:type="simple">CB5D5ACA-1D1C-5236-8CC1-EF45FD1A5598</object-id>
                <tp:taxon-name-part taxon-name-part-type="genus" reg="Liassophyllum">Liassophyllum</tp:taxon-name-part>
                <tp:taxon-name-part taxon-name-part-type="species" reg="caii">caii</tp:taxon-name-part>
              </tp:taxon-name><tp:taxon-authority>Gu &amp; Ren, 2012</tp:taxon-authority><xref ref-type="fig" rid="F2">Fig. 2</xref></tp:nomenclature><tp:treatment-sec sec-type="material" id="SECID0EWRAE"><title>Material examined.</title><p><abbrev xmlns:xlink="http://www.w3.org/1999/xlink" content-type="institution" xlink:title="Key Lab of Insect Evolution and Environmental Changes, Capital Normal University" id="ABBRID0E3RAE" xlink:type="simple">CNU</abbrev>-ORT-NN2020001.</p></tp:treatment-sec><tp:treatment-sec sec-type="Locality and age" id="SECID0EBSAE"><title>Locality and age.</title><p>Daohugou Village, Shantou Township, Ningcheng County, Inner Mongolia, China; Jiulongshan Formation, Bathonian–Callovian boundary interval (<xref ref-type="bibr" rid="B21">Ren et al. 2019</xref>), Middle Jurassic.</p></tp:treatment-sec><tp:treatment-sec sec-type="material" id="SECID0ELSAE"><title>Description of new material.</title><p>Isolated left forewing with negative and positive imprint; preserved length 41 mm, estimated complete length ca 49 mm, distal part of subcostal area, R, M, part of posterior margin all missing. Preserved forewing venation almost the same as previously described fossils of the species. Forewing elongated, not typically oval; the anterior wing margin is slightly flattened in its basal part, then arched upwards; there is no curved <abbrev xmlns:xlink="http://www.w3.org/1999/xlink" xlink:title="anterior subcosta" id="ABBRID0ERSAE" xlink:type="simple">ScA</abbrev> crossing area between <abbrev xmlns:xlink="http://www.w3.org/1999/xlink" xlink:title="posterior subcosta" id="ABBRID0EVSAE" xlink:type="simple">ScP</abbrev> and anterior wing margin; area between <abbrev xmlns:xlink="http://www.w3.org/1999/xlink" xlink:title="posterior subcosta" id="ABBRID0EZSAE" xlink:type="simple">ScP</abbrev> and anterior margin basally narrowed, gradually widened to the middle; area between <abbrev xmlns:xlink="http://www.w3.org/1999/xlink" xlink:title="second posterior cubitus" id="ABBRID0E4SAE" xlink:type="simple">CuPb</abbrev> and <abbrev xmlns:xlink="http://www.w3.org/1999/xlink" xlink:title="posterior branch of first posterior cubitus" id="ABBRID0EBTAE" xlink:type="simple">CuPaβ</abbrev> broad, very basal cross-veins strongly curved and connected, formed into several irregular cells.</p><fig id="F2" position="float" orientation="portrait"><object-id xmlns:xlink="http://www.w3.org/1999/xlink" content-type="doi" xlink:type="simple">10.3897/zookeys.1033.63571.figure2</object-id><object-id xmlns:xlink="http://www.w3.org/1999/xlink" content-type="arpha" xlink:type="simple">5FB0D483-E6FC-5A02-8CE2-1E5635AB8566</object-id><label>Figure 2.</label><caption><p>Photo (<bold>A</bold>) and drawing (<bold>B</bold>) of <italic><tp:taxon-name><tp:taxon-name-part taxon-name-part-type="genus" reg="Liassophyllum">Liassophyllum</tp:taxon-name-part> <tp:taxon-name-part taxon-name-part-type="species" reg="caii">caii</tp:taxon-name-part></tp:taxon-name></italic> Gu &amp; Ren, 2012, <abbrev xmlns:xlink="http://www.w3.org/1999/xlink" content-type="institution" xlink:title="Key Lab of Insect Evolution and Environmental Changes, Capital Normal University" id="ABBRID0E3TAE" xlink:type="simple">CNU</abbrev>-ORT-NN2020001. Scale bar: 5 mm.</p></caption><graphic xmlns:xlink="http://www.w3.org/1999/xlink" xlink:href="zookeys-1033-183-g002.jpg" position="float" orientation="portrait" xlink:type="simple" id="oo_534864.jpg"><uri content-type="original_file" xlink:type="simple">https://binary.pensoft.net/fig/534864</uri></graphic></fig></tp:treatment-sec><tp:treatment-sec sec-type="discussion" id="SECID0EGUAE"><title>Discussion.</title><p>Although the distal part of the forewing is absent, we assign the new fossil to <italic><tp:taxon-name><tp:taxon-name-part taxon-name-part-type="genus" reg="Liassophyllum">L.</tp:taxon-name-part> <tp:taxon-name-part taxon-name-part-type="species" reg="caii">caii</tp:taxon-name-part></tp:taxon-name></italic> Gu &amp; Ren, 2012 by the following: R is simple for a long distance and is strongly arched toward the anterior margin distal to the redirection of <abbrev xmlns:xlink="http://www.w3.org/1999/xlink" xlink:title="posterior subcosta" id="ABBRID0EXUAE" xlink:type="simple">ScP</abbrev>; <abbrev xmlns:xlink="http://www.w3.org/1999/xlink" xlink:title="anterior media" id="ABBRID0E2UAE" xlink:type="simple">MA</abbrev> is undulate; and the area between R and <abbrev xmlns:xlink="http://www.w3.org/1999/xlink" xlink:title="anterior media" id="ABBRID0E6UAE" xlink:type="simple">MA</abbrev> is distinctly broad. <italic><tp:taxon-name><tp:taxon-name-part taxon-name-part-type="genus" reg="Liassophyllum">Liassophyllum</tp:taxon-name-part> <tp:taxon-name-part taxon-name-part-type="species" reg="caii">caii</tp:taxon-name-part></tp:taxon-name></italic> Gu &amp; Ren, 2012 was erected based on 11 specimens. The holotype is an isolate forewing with the basal area between <abbrev xmlns:xlink="http://www.w3.org/1999/xlink" xlink:title="posterior subcosta" id="ABBRID0EOVAE" xlink:type="simple">ScP</abbrev> and the anterior margin missing, the paratypes are well preserved but with wings strongly overlapped and their subcostal area is not clear. The basal part of the subcostal area of the type species <italic><tp:taxon-name><tp:taxon-name-part taxon-name-part-type="genus" reg="Liassophyllum">L.</tp:taxon-name-part> <tp:taxon-name-part taxon-name-part-type="species" reg="abbreviatum">abbreviatum</tp:taxon-name-part></tp:taxon-name></italic> Zeuner, 1935 is also unknown. The new material described here has a clear subcostal area, improving the knowledge of this important area. It lacks an arched <abbrev xmlns:xlink="http://www.w3.org/1999/xlink" xlink:title="anterior subcosta" id="ABBRID0E4VAE" xlink:type="simple">ScA</abbrev> crossing the subcostal area positioned very close to the anterior wing margin. The basal-most area between <abbrev xmlns:xlink="http://www.w3.org/1999/xlink" xlink:title="posterior subcosta" id="ABBRID0EBWAE" xlink:type="simple">ScP</abbrev> and anterior wing margin has fan-like veinlets. <xref ref-type="bibr" rid="B28">Zeuner (1939)</xref> and <xref ref-type="bibr" rid="B12">Gu et al. (2012a)</xref> attributed <italic><tp:taxon-name><tp:taxon-name-part taxon-name-part-type="genus" reg="Liassophyllum">Liassophyllum</tp:taxon-name-part></tp:taxon-name></italic> to <tp:taxon-name><tp:taxon-name-part taxon-name-part-type="subfamily">Cyrtophyllitinae</tp:taxon-name-part></tp:taxon-name>, but <xref ref-type="bibr" rid="B7">Gorochov (1995)</xref> and Gorochov et al. (2006) excluded the genus from the subfamily, not mentioning its higher-rank assignment. The new material reported here supports exclusion of <italic><tp:taxon-name><tp:taxon-name-part taxon-name-part-type="genus" reg="Liassophyllum">Liassophyllum</tp:taxon-name-part></tp:taxon-name></italic> from the <tp:taxon-name><tp:taxon-name-part taxon-name-part-type="subfamily">Cyrtophyllitinae</tp:taxon-name-part></tp:taxon-name> by its absence of an arched <abbrev xmlns:xlink="http://www.w3.org/1999/xlink" xlink:title="anterior subcosta" id="ABBRID0EJXAE" xlink:type="simple">ScA</abbrev> crossing the area between <abbrev xmlns:xlink="http://www.w3.org/1999/xlink" xlink:title="posterior subcosta" id="ABBRID0ENXAE" xlink:type="simple">ScP</abbrev> and the anterior margin. Further, the undulate <abbrev xmlns:xlink="http://www.w3.org/1999/xlink" xlink:title="anterior media" id="ABBRID0ERXAE" xlink:type="simple">MA</abbrev>, the long and more or less undulate stem of R, the very distal dichotomous R, and the broad and long area between <abbrev xmlns:xlink="http://www.w3.org/1999/xlink" xlink:title="second posterior cubitus" id="ABBRID0EVXAE" xlink:type="simple">CuPb</abbrev> and <abbrev xmlns:xlink="http://www.w3.org/1999/xlink" xlink:title="posterior branch of first posterior cubitus" id="ABBRID0EZXAE" xlink:type="simple">CuPaβ</abbrev> of <italic><tp:taxon-name><tp:taxon-name-part taxon-name-part-type="genus" reg="Liassophyllum">Liassophyllum</tp:taxon-name-part></tp:taxon-name></italic> species strongly indicate that this genus belongs to the <tp:taxon-name><tp:taxon-name-part taxon-name-part-type="family">Tuphellidae</tp:taxon-name-part></tp:taxon-name>.</p></tp:treatment-sec><ref-list><ref id="B21"><mixed-citation xmlns:xlink="http://www.w3.org/1999/xlink" xlink:type="simple"><person-group><name name-style="western"><surname>Ren</surname><given-names>D</given-names></name><name name-style="western"><surname>Shih</surname><given-names>CK</given-names></name><name name-style="western"><surname>Gao</surname><given-names>TP</given-names></name><name name-style="western"><surname>Wang</surname><given-names>YJ</given-names></name><name name-style="western"><surname>Yao</surname><given-names>YZ</given-names></name></person-group> (<year>2019</year>) <source>Rhythms of Insect Evolution-Evidence from the Jurassic and Cretaceous in Northern China.</source><publisher-name>Wiley Blackwell</publisher-name>, <publisher-loc>New Jersey</publisher-loc>, <size units="page">710 pp</size>. <ext-link xlink:type="simple" ext-link-type="doi" xlink:href="10.1002/9781119427957">https://doi.org/10.1002/9781119427957</ext-link></mixed-citation></ref><ref id="B28"><mixed-citation xmlns:xlink="http://www.w3.org/1999/xlink" xlink:type="simple"><person-group><name name-style="western"><surname>Zeuner</surname><given-names>FE</given-names></name></person-group> (<year>1939</year>) <source>Fossil <tp:taxon-name><tp:taxon-name-part taxon-name-part-type="order">Orthoptera</tp:taxon-name-part></tp:taxon-name><tp:taxon-name><tp:taxon-name-part taxon-name-part-type="suborder">Ensifera</tp:taxon-name-part></tp:taxon-name>.</source><publisher-name>British Museum (Natural History)</publisher-name>, <publisher-loc>London</publisher-loc>, <size units="page">407 pp</size>.</mixed-citation></ref><ref id="B12"><mixed-citation xmlns:xlink="http://www.w3.org/1999/xlink" xlink:type="simple"><person-group><name name-style="western"><surname>Gu</surname><given-names>JJ</given-names></name><name name-style="western"><surname>Qiao</surname><given-names>GX</given-names></name><name name-style="western"><surname>Ren</surname><given-names>D</given-names></name></person-group> (<year>2012a</year>) <article-title>The first discovery of <tp:taxon-name><tp:taxon-name-part taxon-name-part-type="subfamily">Cyrtophyllitinae</tp:taxon-name-part></tp:taxon-name> (<tp:taxon-name><tp:taxon-name-part taxon-name-part-type="order">Orthoptera</tp:taxon-name-part></tp:taxon-name>, <tp:taxon-name><tp:taxon-name-part taxon-name-part-type="family">Haglidae</tp:taxon-name-part></tp:taxon-name>) from the Middle Jurassic and its morphological implications.</article-title><source>Alcheringa</source><volume>36</volume>(<issue>1</issue>): <fpage>27</fpage>–<lpage>34</lpage>. <ext-link xlink:type="simple" ext-link-type="doi" xlink:href="10.1080/03115518.2011.576535">https://doi.org/10.1080/03115518.2011.576535</ext-link></mixed-citation></ref><ref id="B7"><mixed-citation xmlns:xlink="http://www.w3.org/1999/xlink" xlink:type="simple"><person-group><name name-style="western"><surname>Gorochov</surname><given-names>AV</given-names></name></person-group> (<year>1995</year>) <article-title>System and evolution of the suborder <tp:taxon-name><tp:taxon-name-part taxon-name-part-type="suborder">Ensifera</tp:taxon-name-part></tp:taxon-name> (<tp:taxon-name><tp:taxon-name-part taxon-name-part-type="order">Orthoptera</tp:taxon-name-part></tp:taxon-name>) (part I).</article-title><source>Proceedings of the Zoological Institute, Russian Academy of Sciences</source><volume>260</volume>: <fpage>1</fpage>–<lpage>224</lpage>.</mixed-citation></ref></ref-list></tp:taxon-treatment>
